# Supplementary material for: Pre-Concentration Freezing Alters the Composition of Mesenchymal Stem/Stromal Cell-Conditioned Medium
Source: Biology (Basel). 2025 Feb 10;14(2):181. doi: 10.3390/biology14020181 (PMC11852129; doi:10.3390/biology14020181)
Supplement: Supplementary file 1 [file biology-14-00181-s001.zip]

Archive with 1 entries (1 files):
- biology-3412175-supplementary.tif
